# Supplementary material for: SARS-CoV-2 reinfections during the Delta and Omicron waves
Source: JCI Insight. 2022 Oct 24;7(20):e162007. doi: 10.1172/jci.insight.162007 (PMC9714778; doi:10.1172/jci.insight.162007)
Supplement: Supplemental table 1 [file jciinsight-7-162007-s140.xlsx]

## Sheet: S1
EPI_ISL(Initial)	EPI_ISL(post 90-days)	Group	Variant (Initial)	Variant (post 90-day)
EPI_ISL_5412380	EPI_ISL_13589750	Reinfection	Delta	Omicron
EPI_ISL_911836	EPI_ISL_8818412	Reinfection	20G	Omicron
EPI_ISL_981124	EPI_ISL_13589751	Reinfection	20B	Omicron
EPI_ISL_5413000	EPI_ISL_13589752	Reinfection	20G	Omicron
EPI_ISL_1305831	EPI_ISL_13589753	Reinfection	Alpha	Omicron
EPI_ISL_1662844	EPI_ISL_13589754	Reinfection	Alpha	Omicron
EPI_ISL_5413480	EPI_ISL_13589755	Reinfection	Delta	Omicron
EPI_ISL_860937	EPI_ISL_13589756	Reinfection	20A	Delta
EPI_ISL_1036329	EPI_ISL_13589757	Reinfection	20B	Omicron
EPI_ISL_5412989	EPI_ISL_13589758	Reinfection	20C	Omicron
	EPI_ISL_13589759	Reinfection	20G	Omicron
EPI_ISL_791451	EPI_ISL_13589760	Reinfection	20B	Omicron
EPI_ISL_1405578	EPI_ISL_13589761	Reinfection	20A	Omicron
EPI_ISL_12307878	EPI_ISL_14148235	Reinfection	20C	Omicron
EPI_ISL_2331634	EPI_ISL_14148236	Reinfection	Alpha	Omicron
EPI_ISL_14149092	EPI_ISL_13589762	Reinfection	20C	Omicron
EPI_ISL_1805906	EPI_ISL_13589763	Reinfection	Alpha	Omicron
EPI_ISL_1547984	EPI_ISL_13589764	Reinfection	20C	Omicron
EPI_ISL_2885163	EPI_ISL_13589765	Reinfection	20C	Omicron
EPI_ISL_5412441	EPI_ISL_13589766	Reinfection	Delta	Omicron
EPI_ISL_5412398	EPI_ISL_13589767	Reinfection	20C	Omicron
EPI_ISL_6469190	EPI_ISL_13589768	Reinfection	20A	Omicron
EPI_ISL_911800	EPI_ISL_8474256	Reinfection	20G	Omicron
EPI_ISL_3814911	EPI_ISL_13589769	Reinfection	Delta	Omicron
EPI_ISL_2455284	EPI_ISL_13589770	Reinfection	Alpha	Omicron
EPI_ISL_2331607	EPI_ISL_13589771	Reinfection	Alpha	Omicron
	EPI_ISL_13589772	Reinfection	20C	Omicron
EPI_ISL_3814356	EPI_ISL_13589773	Reinfection	Delta	Omicron
EPI_ISL_1973426	EPI_ISL_4418672	Reinfection	Alpha	Delta
EPI_ISL_3098661	EPI_ISL_13589774	Reinfection	20A	Omicron
EPI_ISL_1662960	EPI_ISL_14148237	Reinfection	Alpha	Omicron
EPI_ISL_8473901	EPI_ISL_8473901	Reinfection	20C	Omicron
EPI_ISL_1305961	EPI_ISL_13589775	Reinfection	20G	Omicron
EPI_ISL_1092001	EPI_ISL_14148238	Reinfection	20G	Omicron
EPI_ISL_3098500	EPI_ISL_13589776	Reinfection	20C	Omicron
EPI_ISL_1238935	EPI_ISL_13589777	Reinfection	20C	Omicron
EPI_ISL_4418774	EPI_ISL_13589778	Reinfection	20C	Omicron
EPI_ISL_911824	EPI_ISL_13589779	Reinfection	20G	Omicron
EPI_ISL_5414237	EPI_ISL_13589780	Reinfection	20B	Omicron
EPI_ISL_6425181	EPI_ISL_13589781	Reinfection	20A	Omicron
EPI_ISL_887542	EPI_ISL_8818339	Reinfection	20G	Omicron
EPI_ISL_3814040	EPI_ISL_8473728	Reinfection	20A	Omicron
EPI_ISL_1547917	EPI_ISL_13589782	Reinfection	Alpha	Omicron
EPI_ISL_911765	EPI_ISL_13589783	Reinfection	20A	Omicron
EPI_ISL_4418828	EPI_ISL_13589784	Reinfection	20C	Omicron
EPI_ISL_1973484	EPI_ISL_6469107	Persistence	20G	20G
EPI_ISL_2691742	EPI_ISL_2691747	Persistence	20B	20B
