# Supplementary material for: SARS-CoV-2 reinfections during the Delta and Omicron waves
Source: JCI Insight. 2022 Oct 24;7(20):e162007. doi: 10.1172/jci.insight.162007 (PMC9714778; doi:10.1172/jci.insight.162007)
Supplement: Supplemental table 2 [file jciinsight-7-162007-s141.xlsx]

## Sheet: Sheet1
EPI_ISL	Days from Initial positive	Group	Variant (Post 90-day)
EPI_ISL_10625975	384	Inferred	Omicron
EPI_ISL_9552930	533	Inferred	Omicron
EPI_ISL_13589785	312	Inferred	Omicron
EPI_ISL_9552770	377	Inferred	Omicron
EPI_ISL_8818265	361	Inferred	Omicron
EPI_ISL_8638792	511	Inferred	Omicron
EPI_ISL_13589786	568	Inferred	Omicron
EPI_ISL_9552890	444	Inferred	Omicron
EPI_ISL_9245611	334	Inferred	Omicron
EPI_ISL_5414089	454	Inferred	Delta
EPI_ISL_8474077	412	Inferred	Omicron
EPI_ISL_9245536	468	Inferred	Omicron
EPI_ISL_9552750	403	Inferred	Omicron
EPI_ISL_9245285	444	Inferred	Omicron
EPI_ISL_8473958	383	Inferred	Omicron
EPI_ISL_9245500	354	Inferred	Omicron
EPI_ISL_5414108	333	Inferred	Delta
EPI_ISL_10625943	354	Inferred	Omicron
EPI_ISL_8638777	419	Inferred	Omicron
EPI_ISL_9245538	430	Inferred	Omicron
EPI_ISL_8159931	618	Inferred	Omicron
EPI_ISL_5412577	315	Inferred	Delta
EPI_ISL_8638749	388	Inferred	Omicron
EPI_ISL_4418689	292	Inferred	Delta
EPI_ISL_8474143	446	Inferred	Omicron
EPI_ISL_10879169	150	Inferred	Omicron
EPI_ISL_8818446	428	Inferred	Omicron
EPI_ISL_8638885	417	Inferred	Omicron
EPI_ISL_8818491	608	Inferred	Omicron
EPI_ISL_3814406	372	Inferred	Delta
EPI_ISL_13589787	277	Inferred	Omicron
EPI_ISL_9882931	449	Inferred	Omicron
EPI_ISL_8818343	424	Inferred	Omicron
EPI_ISL_5412422	373	Inferred	Delta
EPI_ISL_9245240	571	Inferred	Omicron
EPI_ISL_10396674	603	Inferred	Omicron
EPI_ISL_8474108	409	Inferred	Omicron
EPI_ISL_8638920	421	Inferred	Omicron
EPI_ISL_10879214	540	Inferred	Omicron
EPI_ISL_10879381	382	Inferred	Omicron
EPI_ISL_8159812	458	Inferred	Omicron
EPI_ISL_14148239	367	Inferred	Omicron
EPI_ISL_14148240	538	Inferred	Omicron
EPI_ISL_10879220	540	Inferred	Omicron
EPI_ISL_8159993	338	Inferred	Omicron
EPI_ISL_8818451	422	Inferred	Omicron
EPI_ISL_8638753	543	Inferred	Omicron
EPI_ISL_8818258	413	Inferred	Omicron
EPI_ISL_10879264	445	Inferred	Omicron
EPI_ISL_8818338	391	Inferred	Omicron
EPI_ISL_13589788	627	Inferred	Delta
EPI_ISL_13589789	372	Inferred	Omicron
EPI_ISL_8160107	464	Inferred	Omicron
EPI_ISL_10879369	446	Inferred	Omicron
EPI_ISL_9245400	426	Inferred	Omicron
EPI_ISL_12307818	537	Inferred	Omicron
EPI_ISL_10625933	438	Inferred	Omicron
EPI_ISL_10879242	412	Inferred	Omicron
EPI_ISL_9552906	442	Inferred	Omicron
EPI_ISL_8638639	482	Inferred	Omicron
EPI_ISL_8474087	414	Inferred	Omicron
EPI_ISL_8159855	648	Inferred	Omicron
EPI_ISL_9245522	327	Inferred	Omicron
EPI_ISL_8638923	327	Inferred	Omicron
EPI_ISL_8639029	603	Inferred	Omicron
EPI_ISL_8474289	407	Inferred	Omicron
EPI_ISL_8818257	394	Inferred	Omicron
EPI_ISL_8638732	533	Inferred	Omicron
EPI_ISL_8638773	602	Inferred	Omicron
EPI_ISL_13589790	286	Inferred	Omicron
EPI_ISL_13589791	269	Inferred	Omicron
EPI_ISL_7017346	389	Inferred	Delta
EPI_ISL_8473712	404	Inferred	Omicron
EPI_ISL_8473982	447	Inferred	Omicron
EPI_ISL_3814646	307	Inferred	Delta
EPI_ISL_8473986	629	Inferred	Omicron
EPI_ISL_8474253	409	Inferred	Omicron
